# Supplementary material for: Synthesis and Characterization of Magnetic Molecularly Imprinted Polymer Sorbents (Fe3O4@MIPs) for Removal of Tetrabromobisphenol A
Source: Int J Mol Sci. 2025 Aug 8;26(16):7686. doi: 10.3390/ijms26167686 (PMC12386876; doi:10.3390/ijms26167686)
Supplement: Supplementary file 1 [file ijms-26-07686-s001.zip]

Archive with 1 entries (1 files):
- ijms-3768900-supplementary.pdf
